# Supplementary material for: In Vitro Inhibition of Enzymes and Antioxidant and Chemical Fingerprinting Characteristics of Azara serrata Ruiz & Pav. Fruits, an Endemic Plant of the Valdivian Forest of Chile
Source: Plants (Basel). 2024 Sep 30;13(19):2756. doi: 10.3390/plants13192756 (PMC11478526; doi:10.3390/plants13192756)
Supplement: Supplementary file 1 [file plants-13-02756-s001.zip]

Archive with 1 entries (1 files):
- plants-3209437-supplementary.pdf
